# Supplementary material for: A Novel Sulfonamide, Molecularly Imprinted, Upconversion Fluorescence Probe Prepared by Pickering Emulsion Polymerization and Its Adsorption and Optical Sensing Performance
Source: Molecules. 2023 Apr 12;28(8):3391. doi: 10.3390/molecules28083391 (PMC10143443; doi:10.3390/molecules28083391)
Supplement: Supplementary file 1 [file molecules-28-03391-s001.zip]

Archive with 1 entries (1 files):
- molecules-2324164-supplementary.pdf
